# Supplementary material for: Pervasive horizontal transmission of Wolbachia in natural populations of closely related and widespread tropical skipper butterflies
Source: BMC Microbiol. 2025 Jan 7;25:5. doi: 10.1186/s12866-024-03719-1 (PMC11706079; doi:10.1186/s12866-024-03719-1)
Supplement: Supplementary file 1 — Supplementary Material 1 [file 12866_2024_3719_MOESM1_ESM.xlsx]

## Sheet: Sheet1
Table containing metadata of all samples used for analyses in this study, including BioProject, BioSample, and SRA Accession numbers.
Species	Population	Sample	Sampling locality	Latitude	Longitude	Extraction tissue	BioProject Accession	BioSample Accession	SRA Accession	Total number of reads (M = 1 million reads)
S. simplicius	Peru	BC001	Peru: Pasco Region, Oxapampa, Pozuzo	-10.6418	-75.3899	muscle:1-3legs	PRJNA1085524	SAMN40410380	SRR30010620	133.91M
S. simplicius	Peru	BC002	Peru: Pasco Region, Oxapampa, Pozuzo	-10.6418	-75.3899	muscle:1-3legs	PRJNA1085524	SAMN40410381	SRR30010619	138.84M
S. simplicius	Peru	BC003	Peru: Pasco Region, Oxapampa, Pozuzo	-10.6418	-75.3899	muscle:1-3legs	PRJNA1085524	SAMN40410382	SRR30010608	119.48M
S. simplicius	Peru	BC004	Peru: San Martin Region, San Martin, Tarapoto	-6.45955	-76.3336	muscle:1-3legs	PRJNA1085524	SAMN40410383	SRR30010597	66.52M
S. simplicius	Peru	BC005	Peru: San Martin Region, San Martin, Tarapoto	-6.45955	-76.3336	muscle:1-3legs	PRJNA1085524	SAMN40410384	SRR30010561	59.03M
S. simplicius	Peru	BC006	Peru: San Martin Region, San Martin, Tarapoto	-6.45955	-76.3336	muscle:1-3legs	PRJNA1085524	SAMN40410385	SRR30010550	47.42M
S. simplicius	Peru	BC007	Peru: San Martin Region, San Martin, Tarapoto	-6.45955	-76.3336	muscle:1-3legs	PRJNA1085524	SAMN40410386	SRR30010539	67.74M
S. simplicius	Peru	BC008	Peru: San Martin Region, San Martin, Tarapoto	-6.45955	-76.3336	muscle:1-3legs	PRJNA1085524	SAMN40410387	SRR30010585	55.89M
S. simplicius	Peru	BC009	Peru: San Martin Region, San Martin, Tarapoto	-6.45955	-76.3336	muscle:1-3legs	PRJNA1085524	SAMN40410388	SRR30010574	54.89M
S. tanna	Peru	BC010	Peru: Madre de Dios	-12.875	-69.4097	muscle:1-3legs	PRJNA1085524	SAMN40410389	SRR30010564	49.05M
S. procne	Peru	BC011	Peru: San Martin Region, San Martin, Tarapoto	-6.45955	-76.3336	muscle:1-3legs	PRJNA1085524	SAMN40410390	SRR30010618	47.07M
S. teleus	Peru	BC012	Peru: San Martin Region, San Martin, Tarapoto	-6.45955	-76.3336	muscle:1-3legs	PRJNA1085524	SAMN40410391	SRR30010617	72.19M
S. teleus	Peru	BC013	Peru: San Martin Region, San Martin, Tarapoto	-6.45955	-76.3336	muscle:1-3legs	PRJNA1085524	SAMN40410392	SRR30010616	58.07M
S. teleus	Peru	BC014	Peru: San Martin Region, San Martin, Tarapoto	-6.45955	-76.3336	muscle:1-3legs	PRJNA1085524	SAMN40410393	SRR30010615	62.63M
S. teleus	Peru	BC015	Peru: San Martin Region, San Martin, Tarapoto	-6.45955	-76.3336	muscle:1-3legs	PRJNA1085524	SAMN40410394	SRR30010614	117.76M
S. teleus	Peru	BC016	Peru: San Martin Region, San Martin, Tarapoto	-6.45955	-76.3336	muscle:1-3legs	PRJNA1085524	SAMN40410395	SRR30010613	59.79M
S. simplicius	Panama	BC017	Panama: Gamboa, STRI	9.12033	-79.7046	muscle:1-3legs	PRJNA1085524	SAMN40410396	SRR30010612	74.83M
S. simplicius	Panama	BC018	Panama: Gamboa, STRI	9.12033	-79.7046	muscle:1-3legs	PRJNA1085524	SAMN40410397	SRR30010611	119.70M
S. simplicius	Panama	BC019	Panama: Gamboa, STRI	9.12033	-79.7046	muscle:1-3legs	PRJNA1085524	SAMN40410398	SRR30010610	8.78M
S. simplicius	Panama	BC020	Panama: Gamboa, STRI	9.12033	-79.7046	muscle:1-3legs	PRJNA1085524	SAMN40410399	SRR30010609	4.16M
S. simplicius	Panama	BC021	Panama: Gamboa, STRI	9.12033	-79.7046	muscle:1-3legs	PRJNA1085524	SAMN40410400	SRR30010607	1.14M
S. simplicius	Panama	BC022	Panama: Gamboa, STRI	9.12033	-79.7046	muscle:1-3legs	PRJNA1085524	SAMN40410401	SRR30010606	120.46M
S. simplicius	Panama	BC023	Panama: Gamboa, STRI	9.12033	-79.7046	muscle:1-3legs	PRJNA1085524	SAMN40410402	SRR30010605	256.41M
S. simplicius	Panama	BC024	Panama: Gamboa, STRI	9.12033	-79.7046	muscle:1-3legs	PRJNA1085524	SAMN40410403	SRR30010604	175.10M
S. simplicius	Panama	BC025	Panama: Gamboa, STRI	9.12033	-79.7046	muscle:1-3legs	PRJNA1085524	SAMN40410404	SRR30010603	197.48M
S. simplicius	Panama	BC026	Panama: Gamboa, STRI	9.12033	-79.7046	muscle:1-3legs	PRJNA1085524	SAMN40410405	SRR30010602	72.60M
S. simplicius	Panama	BC027	Panama: Gamboa, STRI	9.12033	-79.7046	muscle:1-3legs	PRJNA1085524	SAMN40410406	SRR30010601	109.62M
S. simplicius	Panama	BC028	Panama: Gamboa, STRI	9.12033	-79.7046	muscle:1-3legs	PRJNA1085524	SAMN40410407	SRR30010600	76.02M
S. simplicius	Panama	BC029	Panama: Gamboa, STRI	9.12033	-79.7046	muscle:1-3legs	PRJNA1085524	SAMN40410408	SRR30010599	138.46M
S. tanna	Panama	BC030	Panama: Gamboa, STRI	9.12033	-79.7046	muscle:1-3legs	PRJNA1085524	SAMN40410409	SRR30010598	112.22M
S. tanna	Panama	BC031	Panama: Gamboa, STRI	9.12033	-79.7046	muscle:1-3legs	PRJNA1085524	SAMN40410410	SRR30010596	159.03M
S. tanna	Panama	BC032	Panama: Gamboa, STRI	9.12033	-79.7046	muscle:1-3legs	PRJNA1085524	SAMN40410411	SRR30010595	73.01M
S. tanna	Panama	BC033	Panama: Gamboa, STRI	9.12033	-79.7046	muscle:1-3legs	PRJNA1085524	SAMN40410412	SRR30010594	132.54M
S. tanna	Panama	BC034	Panama: Gamboa, STRI	9.12033	-79.7046	muscle:1-3legs	PRJNA1085524	SAMN40410413	SRR30010593	144.58M
S. tanna	Panama	BC035	Panama: Gamboa, STRI	9.12033	-79.7046	muscle:1-3legs	PRJNA1085524	SAMN40410414	SRR30010592	100.80M
S. tanna	Panama	BC036	Panama: Gamboa, STRI	9.12033	-79.7046	muscle:1-3legs	PRJNA1085524	SAMN40410415	SRR30010591	79.91M
S. tanna	Panama	BC037	Panama: Gamboa, STRI	9.12033	-79.7046	muscle:1-3legs	PRJNA1085524	SAMN40410416	SRR30010590	183.95M
S. tanna	Panama	BC038	Panama: Gamboa, STRI	9.12033	-79.7046	muscle:1-3legs	PRJNA1085524	SAMN40410417	SRR30010589	72.56M
S. procne	Panama	BC039	Panama: Gamboa, STRI	9.12033	-79.7046	muscle:1-3legs	PRJNA1085524	SAMN40410418	SRR30010563	102.46M
S. procne	Panama	BC040	Panama: Gamboa, STRI	9.12033	-79.7046	muscle:1-3legs	PRJNA1085524	SAMN40410419	SRR30010562	189.67M
S. procne	Panama	BC041	Panama: Gamboa, STRI	9.12033	-79.7046	muscle:1-3legs	PRJNA1085524	SAMN40410420	SRR30010560	95.93M
S. procne	Panama	BC042	Panama: Gamboa, STRI	9.12033	-79.7046	muscle:1-3legs	PRJNA1085524	SAMN40410421	SRR30010559	144.69M
S. procne	Panama	BC043	Panama: Gamboa, STRI	9.12033	-79.7046	muscle:1-3legs	PRJNA1085524	SAMN40410422	SRR30010558	4.76M
S. procne	Panama	BC044	Panama: Gamboa, STRI	9.12033	-79.7046	muscle:1-3legs	PRJNA1085524	SAMN40410423	SRR30010557	8.80M
S. procne	Panama	BC045	Panama: Gamboa, STRI	9.12033	-79.7046	muscle:1-3legs	PRJNA1085524	SAMN40410424	SRR30010556	7.56M
S. procne	Panama	BC046	Panama: Gamboa, STRI	9.12033	-79.7046	muscle:1-3legs	PRJNA1085524	SAMN40410425	SRR30010555	1.17M
S. procne	Panama	BC047	Panama: Gamboa, STRI	9.12033	-79.7046	muscle:1-3legs	PRJNA1085524	SAMN40410426	SRR30010554	71.06M
S. procne	Panama	BC048	Panama: Gamboa, STRI	9.12033	-79.7046	muscle:1-3legs	PRJNA1085524	SAMN40410427	SRR30010553	99.17M
S. procne	Panama	BC049	Panama: Gamboa, STRI	9.12033	-79.7046	muscle:1-3legs	PRJNA1085524	SAMN40410428	SRR30010552	88.11M
S. procne	Panama	BC050	Panama: Gamboa, STRI	9.12033	-79.7046	muscle:1-3legs	PRJNA1085524	SAMN40410429	SRR30010551	68.38M
S. procne	Panama	BC051	Panama: Gamboa, STRI	9.12033	-79.7046	muscle:1-3legs	PRJNA1085524	SAMN40410430	SRR30010549	164.17M
S. procne	Panama	BC052	Panama: Gamboa, STRI	9.12033	-79.7046	muscle:1-3legs	PRJNA1085524	SAMN40410431	SRR30010548	109.93M
S. teleus	Peru	BC053	Peru: San Martin Region, San Martin, Tarapoto	-6.45955	-76.3336	muscle:1-3legs	PRJNA1085524	SAMN40410432	SRR30010547	31.96M
S. simplicius	Peru	BC054	Peru: San Martin Region, San Martin, Tarapoto	-6.45955	-76.3336	muscle:1-3legs	PRJNA1085524	SAMN40410433	SRR30010546	27.90M
S. teleus	Peru	BC055	Peru: San Martin Region, San Martin, Tarapoto	-6.45955	-76.3336	muscle:1-3legs	PRJNA1085524	SAMN40410434	SRR30010545	29.47M
S. teleus	Peru	BC056	Peru: San Martin Region, San Martin, Tarapoto	-6.45955	-76.3336	muscle:1-3legs	PRJNA1085524	SAMN40410435	SRR30010544	29.00M
S. simplicius	Peru	BC057	Peru: San Martin Region, San Martin, Tarapoto	-6.45955	-76.3336	muscle:1-3legs	PRJNA1085524	SAMN40410436	SRR30010543	37.83M
S. tanna	Peru	BC058	Peru: San Martin Region, San Martin, Tarapoto	-6.45955	-76.3336	muscle:1-3legs	PRJNA1085524	SAMN40410437	SRR30010542	29.74M
S. simplicius	Peru	BC059	Peru: San Martin Region, San Martin, Tarapoto	-6.45955	-76.3336	muscle:1-3legs	PRJNA1085524	SAMN40410438	SRR30010541	39.97M
S. teleus	Peru	BC060	Peru: San Martin Region, San Martin, Tarapoto	-6.45955	-76.3336	muscle:1-3legs	PRJNA1085524	SAMN40410439	SRR30010540	32.91M
S. simplicius	Peru	BC061	Peru: Pasco Region, Oxapampa, Pozuzo	-10.6418	-75.3899	muscle:1-3legs	PRJNA1085524	SAMN40410440	SRR30010538	32.65M
S. simplicius	Peru	BC062	Peru: Pasco Region, Oxapampa, Pozuzo	-10.6418	-75.3899	muscle:1-3legs	PRJNA1085524	SAMN40410441	SRR30010537	33.63M
S. simplicius	Peru	BC063	Peru: Pasco Region, Oxapampa, Pozuzo	-10.6418	-75.3899	muscle:1-3legs	PRJNA1085524	SAMN40410442	SRR30010536	31.71M
S. simplicius	Peru	BC064	Peru: Pasco Region, Oxapampa, Pozuzo	-10.6418	-75.3899	muscle:1-3legs	PRJNA1085524	SAMN40410443	SRR30010535	32.11M
S. procne	Panama	BC065	Panama: Gamboa, STRI	9.12033	-79.7046	muscle:1-3legs	PRJNA1085524	SAMN40410444	SRR30010534	32.14M
S. simplicius	Panama	BC066	Panama: Gamboa, STRI	9.12033	-79.7046	muscle:1-3legs	PRJNA1085524	SAMN40410445	SRR30010533	32.91M
S. procne	Panama	BC067	Panama: Gamboa, STRI	9.12033	-79.7046	muscle:1-3legs	PRJNA1085524	SAMN40410446	SRR30010532	32.05M
S. simplicius	Panama	BC068	Panama: Gamboa, STRI	9.12033	-79.7046	muscle:1-3legs	PRJNA1085524	SAMN40410447	SRR30010588	33.61M
S. simplicius	Panama	BC069	Panama: Gamboa, STRI	9.12033	-79.7046	muscle:1-3legs	PRJNA1085524	SAMN40410448	SRR30010587	29.86M
S. procne	Panama	BC070	Panama: Gamboa, STRI	9.12033	-79.7046	muscle:1-3legs	PRJNA1085524	SAMN40410449	SRR30010586	32.52M
S. simplicius	Panama	BC071	Panama: Gamboa, STRI	9.12033	-79.7046	muscle:1-3legs	PRJNA1085524	SAMN40410450	SRR30010584	31.32M
S. procne	Panama	BC072	Panama: Gamboa, STRI	9.12033	-79.7046	muscle:1-3legs	PRJNA1085524	SAMN40410451	SRR30010583	29.14M
S. tanna	Panama	BC073	Panama: Gamboa, STRI	9.12033	-79.7046	muscle:1-3legs	PRJNA1085524	SAMN40410452	SRR30010582	27.35M
S. procne	Panama	BC074	Panama: Gamboa, STRI	9.12033	-79.7046	muscle:1-3legs	PRJNA1085524	SAMN40410453	SRR30010581	30.10M
S. teleus	Panama	BC075	Panama: Gamboa, STRI	9.12033	-79.7046	muscle:1-3legs	PRJNA1085524	SAMN40410454	SRR30010580	23.37M
S. procne	Panama	BC076	Panama: Gamboa, STRI	9.12033	-79.7046	muscle:1-3legs	PRJNA1085524	SAMN40410455	SRR30010579	38.75M
S. procne	Panama	BC077	Panama: Gamboa, STRI	9.12033	-79.7046	muscle:1-3legs	PRJNA1085524	SAMN40410456	SRR30010578	30.89M
S. procne	Panama	BC078	Panama: Gamboa, STRI	9.12033	-79.7046	muscle:1-3legs	PRJNA1085524	SAMN40410457	SRR30010577	29.64M
S. tanna	Panama	BC079	Panama: Gamboa, STRI	9.12033	-79.7046	muscle:1-3legs	PRJNA1085524	SAMN40410458	SRR30010576	32.04M
S. procne	Panama	BC080	Panama: Gamboa, STRI	9.12033	-79.7046	muscle:1-3legs	PRJNA1085524	SAMN40410459	SRR30010575	28.91M
S. procne	Panama	BC081	Panama: Gamboa, STRI	9.12033	-79.7046	muscle:1-3legs	PRJNA1085524	SAMN40410460	SRR30010573	37.42M
S. procne	Panama	BC082	Panama: Gamboa, STRI	9.12033	-79.7046	muscle:1-3legs	PRJNA1085524	SAMN40410461	SRR30010572	36.50M
S. procne	Panama	BC083	Panama: Gamboa, STRI	9.12033	-79.7046	muscle:1-3legs	PRJNA1085524	SAMN40410462	SRR30010571	35.71M
S. simplicius	Panama	BC084	Panama: Gamboa, STRI	9.12033	-79.7046	muscle:1-3legs	PRJNA1085524	SAMN40410463	SRR30010570	30.39M
S. simplicius	Panama	BC085	Panama: Gamboa, STRI	9.12033	-79.7046	muscle:1-3legs	PRJNA1085524	SAMN40410464	SRR30010569	59.86M
S. simplicius	Panama	BC086	Panama: Gamboa, STRI	9.12033	-79.7046	muscle:1-3legs	PRJNA1085524	SAMN40410465	SRR30010568	39.65M
S. procne	Panama	BC087	Panama: Gamboa, STRI	9.12033	-79.7046	muscle:1-3legs	PRJNA1085524	SAMN40410466	SRR30010567	49.84M
S. tanna	Panama	BC088	Panama: Gamboa, STRI	9.12033	-79.7046	muscle:1-3legs	PRJNA1085524	SAMN40410467	SRR30010566	39.06M
S. simplicius	Panama	BC089	Panama: Gamboa, STRI	9.12033	-79.7046	muscle:1-3legs	PRJNA1085524	SAMN40410468	SRR30010565	36.16M
Cecropterus dorantes	NA	BC090	NA	NA	NA	NA	PRJNA464409	SAMN09208402	SRR7174579	NA
Note: specimen BC090 is a Cecropterus dorantes individual that was previously published by the study Li W, Cong Q, Shen J, Zhang J, Hallwachs W, Janzen DH, et al. Genomes of skipper butterflies reveal extensive convergence of wing patterns. Proc Natl Acad Sci USA. 2019;116(13):6232–7.
