# Supplementary material for: Pervasive horizontal transmission of Wolbachia in natural populations of closely related and widespread tropical skipper butterflies
Source: BMC Microbiol. 2025 Jan 7;25:5. doi: 10.1186/s12866-024-03719-1 (PMC11706079; doi:10.1186/s12866-024-03719-1)
Supplement: Supplementary file 2 — Supplementary Material 2 [file 12866_2024_3719_MOESM2_ESM.xlsx]

## Sheet: Sheet1
Table containing the description of files added to Zenodo as extra supplementary material.
File	Description	Link
combined_nuclearPCG_forSECAPR.fasta	406 curated nuclear protein coding genes (PCGs) used in the SECAPR pipeline for the extraction, from every studied specimen, of the contigs containing these PCGs.	https://zenodo.org/records/12703938
406_nuclearPCG.fasta.tar.gz	Individual FASTA files of the 406 PCGs, used for the obtention of exonic regions from the contigs of every studied specimen.	https://zenodo.org/records/12703938
aln_mitoPCG_concatenated.phy	Final concatenated alignment of mitochondrial PCGs used for mitochondrial phylogenetic inference.	https://zenodo.org/records/12703938
aln_nuclearPCG_concatenated.phy	Final concatenated alignment of nuclear PCGs used for nuclear phylogenetic inference.	https://zenodo.org/records/12703938
wolbSubsetConcatenated.phy	Final concatenated alignment of a subset of 108 Wolbachia protein coding loci used for Wolbachia supergroups phylogenetic inference.	https://zenodo.org/records/12703938
MLST_Concatenated.phy	Final concatenated alignment of Wolbachia MLST markers and the wsp marker used for the phylogenetic inference of the Wolbachia supergroups infecting our studied specimens.	https://zenodo.org/records/12703938
aln_fbpa_StopCodons.phy	Wolbachia fbpA MLST marker alignment used for the investigation of potential lateral gene transfer, including specimens that have pseudogenized (stop codons) sequences. Here, the regions containing stop codons where removed, leaving only their conserved part.	https://zenodo.org/records/12703938
aln_fbpa_StopCodons.phy	Wolbachia fbpA MLST marker alignment showing the pseudogenized sequences that contain stop codons. This alignment was not used for phylogenetic inference due to the noise generated by stop codons, but it shows how the pseudogenized sequences look.	https://zenodo.org/records/12703938
fastqcHTMLresults.tar.gz	Results from FastQC for all samples in HTML format.	https://zenodo.org/records/12703938
all_samples_blastx_TSV.tar.gz	Results from the BLASTX search analysis used to identify Wolbachia proteins in the studied specimens' contigs. The results are in TSV format, and the files are the "raw", non-filtered tables directly resulting from the BLASTX analyses. These tables were filtered as described in the Methods - Confirmation of Wolbachia infection section.	https://zenodo.org/records/12703938
MLST_tree.best_model.nex	Best evolutionary models found for the inference of the MLST phylogenetic tree.	https://zenodo.org/records/12703938
NuclearTree_best_model.nex	Best evolutionary models found for the inference of the nuclear phylogenetic tree.	https://zenodo.org/records/12703938
PCGsMitogenome_tree.best_model.nex	Best evolutionary models found for the inference of the mitochondrial phylogenetic tree.	https://zenodo.org/records/12703938
wolbSubset.best_model.nex	Best evolutionary models found for the inference of the Wolbachia supergroups phylogenetic tree.	https://zenodo.org/records/12703938
iqtree_108Loci_wolbachia_tree.treefile	Tree file obtained with IQTree 2 for the Wolbachia protein coding loci phylogenetic tree.	https://zenodo.org/records/12703938
iqtree_mitotree_additional_tree.treefile	Tree file obtained with IQTree 2 for the mitochondrial protein coding loci phylogenetic tree.	https://zenodo.org/records/12703938
iqtree_MLST_additional_tree.treefile	Tree file obtained with IQTree 2 for the MLST and wsp markers phylogenetic tree.	https://zenodo.org/records/12703938
iqtree_nuclear_tree.treefile	Tree file obtained with IQTree 2 for the butterfly nuclear protein coding loci phylogenetic tree.	https://zenodo.org/records/12703938
