# Supplementary material for: Pervasive horizontal transmission of Wolbachia in natural populations of closely related and widespread tropical skipper butterflies
Source: BMC Microbiol. 2025 Jan 7;25:5. doi: 10.1186/s12866-024-03719-1 (PMC11706079; doi:10.1186/s12866-024-03719-1)
Supplement: Supplementary file 3 — Supplementary Material 3 [file 12866_2024_3719_MOESM3_ESM.xlsx]

## Sheet: Butterfly Genome Assemblies
Summary results from Quast analysis
Species	Population	Sample	Number of Contigs	Largest Contig	N50	N90	L50	L90
S. simplicius	Peru	BC001	456224	66889	2410	731	94654	325834
S. simplicius	Peru	BC002	451220	100422	2486	737	92125	319982
S. simplicius	Peru	BC003	468091	67320	2240	715	99315	338960
S. simplicius	Peru	BC004	208782	72582	3953	1115	39318	144601
S. simplicius	Peru	BC005	219771	69131	3469	1068	43654	154396
S. simplicius	Peru	BC006	269063	58432	2455	911	59388	196698
S. simplicius	Peru	BC007	208606	67590	3939	1122	39871	144885
S. simplicius	Peru	BC008	236137	82156	3144	1022	48463	168203
S. simplicius	Peru	BC009	236489	54923	3370	981	44006	163122
S. tanna	Peru	BC010	197951	44147	2911	1036	42926	143552
S. procne	Peru	BC011	259375	167915	2846	960	54811	185747
S. teleus	Peru	BC012	480631	42437	1741	659	114396	364687
S. teleus	Peru	BC013	225567	38322	2950	1005	47649	162664
S. teleus	Peru	BC014	229126	51330	3340	996	43899	158591
S. teleus	Peru	BC015	469909	55936	2020	705	106886	347629
S. teleus	Peru	BC016	223117	43989	3008	1011	46631	160402
S. simplicius	Panama	BC017	329285	54992	1613	703	82038	252564
S. simplicius	Panama	BC018	236360	63489	3317	1037	47046	168406
S. simplicius	Panama	BC019	47689	15595	671	525	17520	40971
S. simplicius	Panama	BC020	15013	15585	664	521	5204	12846
S. simplicius	Panama	BC021	1173	15592	786	528	343	980
S. simplicius	Panama	BC022	587543	40029	1346	624	158921	463828
S. simplicius	Panama	BC023	559866	70007	1707	690	137177	426283
S. simplicius	Panama	BC024	572634	56579	1544	664	145281	442808
S. simplicius	Panama	BC025	590741	54539	1521	662	151135	457903
S. simplicius	Panama	BC026	329554	24684	1595	698	82065	253055
S. simplicius	Panama	BC027	246724	54603	3021	995	50221	177035
S. simplicius	Panama	BC028	320749	36309	1745	741	78072	243496
S. simplicius	Panama	BC029	580550	30571	1465	645	152437	453040
S. tanna	Panama	BC030	206609	45852	2895	1027	44346	149790
S. tanna	Panama	BC031	393108	38087	1857	678	86016	293930
S. tanna	Panama	BC032	207493	44220	2757	1006	45528	151238
S. tanna	Panama	BC033	394715	57537	1806	674	88473	296611
S. tanna	Panama	BC034	471871	43641	1560	648	113347	362488
S. tanna	Panama	BC035	189825	82808	3251	1103	40076	136229
S. tanna	Panama	BC036	215805	33337	2597	974	47851	158308
S. tanna	Panama	BC037	419168	40430	1682	657	95317	318579
S. tanna	Panama	BC038	236287	31322	2162	885	55023	176253
S. procne	Panama	BC039	541959	167915	1553	654	137914	419136
S. procne	Panama	BC040	587479	167915	1583	674	150586	453740
S. procne	Panama	BC041	264560	102801	2824	954	55134	190037
S. procne	Panama	BC042	559007	157520	1599	673	140247	430346
S. procne	Panama	BC043	18644	11717	633	519	7119	16132
S. procne	Panama	BC044	79326	15583	696	529	29808	68128
S. procne	Panama	BC045	41954	15553	655	522	16060	36235
S. procne	Panama	BC046	1563	15535	712	521	480	1320
S. procne	Panama	BC047	303743	102113	2115	834	69835	224916
S. procne	Panama	BC048	563641	92595	1511	648	145749	437750
S. procne	Panama	BC049	282494	98231	2568	907	59983	204893
S. procne	Panama	BC050	337171	102113	1760	730	81543	255431
S. procne	Panama	BC051	599149	167915	1539	665	155766	464449
S. procne	Panama	BC052	265928	125654	2879	961	54816	190729
S. teleus	Peru	BC053	295749	19505	1317	644	82053	233809
S. simplicius	Peru	BC054	281149	43340	1421	663	75612	220027
S. teleus	Peru	BC055	248272	16446	1594	706	64480	191283
S. teleus	Peru	BC056	250647	15907	1487	682	66957	194986
S. simplicius	Peru	BC057	31497	1143494	769	530	7242	25897
S. tanna	Peru	BC058	255454	20259	1657	735	65775	196161
S. simplicius	Peru	BC059	260180	46448	2012	808	60894	193913
S. teleus	Peru	BC060	247157	19882	1661	722	63005	189226
S. simplicius	Peru	BC061	269643	40310	1703	723	66821	205576
S. simplicius	Peru	BC062	267229	36169	1727	725	65805	203362
S. simplicius	Peru	BC063	269418	61775	1672	715	67339	205976
S. simplicius	Peru	BC064	311471	31138	1553	689	79600	240502
S. procne	Panama	BC065	328636	167917	1551	686	84640	253946
S. simplicius	Panama	BC066	341541	36419	1316	639	93607	269821
S. procne	Panama	BC067	266778	77720	1915	777	64347	200260
S. simplicius	Panama	BC068	327485	36169	1418	663	87333	256106
S. simplicius	Panama	BC069	277222	24291	1561	691	71732	214128
S. procne	Panama	BC070	258311	135545	2074	810	60390	191608
S. simplicius	Panama	BC071	270109	41744	1686	717	67191	206255
S. procne	Panama	BC072	273704	108999	1768	736	67861	207708
S. tanna	Panama	BC073	267226	21333	1472	682	71391	208147
S. procne	Panama	BC074	282600	101647	1690	723	71222	215907
S. teleus	Panama	BC075	252500	20705	1255	629	72313	201229
S. procne	Panama	BC076	237855	135101	2683	923	50411	169925
S. procne	Panama	BC077	271678	98231	1831	755	66850	205220
S. procne	Panama	BC078	278853	135101	1745	733	69559	212101
S. tanna	Panama	BC079	251238	19889	1745	767	63409	191642
S. procne	Panama	BC080	277374	51919	1702	726	70405	211795
S. procne	Panama	BC081	258774	98231	2173	836	59307	190658
S. procne	Panama	BC082	261876	121946	2155	839	60724	193429
S. procne	Panama	BC083	299205	83021	1846	764	73181	225823
S. simplicius	Panama	BC084	282910	48136	1545	695	74215	218856
S. simplicius	Panama	BC085	240623	63220	2938	991	50571	172303
S. simplicius	Panama	BC086	256776	39384	2153	846	58974	189816
S. procne	Panama	BC087	262942	101548	2663	928	56609	189473
S. tanna	Panama	BC088	204944	28428	2550	958	46163	150045
S. simplicius	Panama	BC089	318207	59598	1607	705	80910	244671

## Sheet: Wolbachia Genome Assemblies
This table contains QUAST results for the de novo Wolbachia genome assemblies. These assemblies were made after mapping all the reads to Wolbachia reference genomes from supergroup A (NCBI Accession: NC_002978.6) and from supergroup B (NCBI Accession: NC_010981.1), then extracting these reads from the respective BAM files and finally using SPAdes to assemble the contigs. Full description can be f…
			QUAST results based on assembly of reads mapping to supergroup A (NC_002978.6)			QUAST results based on assembly of reads mapping to supergroup A (NC_010981.1)
Species	Population	Sample	Number of Contigs	Largest Contig	Total Length	Number of Contigs	Largest Contig	Total Length
S. procne	Peru	BC011	NA	NA	NA	178	77186	1290642
S. procne	Panama	BC039	NA	NA	NA	191	77361	1265817
S. procne	Panama	BC040	NA	NA	NA	193	76624	1274011
S. procne	Panama	BC041	NA	NA	NA	216	76618	1265912
S. procne	Panama	BC042	NA	NA	NA	214	77169	1267670
S. procne	Panama	BC043	NA	NA	NA	245	2587	174952
S. procne	Panama	BC044	NA	NA	NA	622	3445	506379
S. procne	Panama	BC045	NA	NA	NA	487	2423	374146
S. procne	Panama	BC046	NA	NA	NA	20	1659	14013
S. procne	Panama	BC047	NA	NA	NA	197	76536	1266591
S. procne	Panama	BC048	NA	NA	NA	204	77361	1270653
S. procne	Panama	BC049	NA	NA	NA	204	76613	1273298
S. procne	Panama	BC050	NA	NA	NA	210	76984	1268114
S. procne	Panama	BC051	NA	NA	NA	203	76610	1276111
S. procne	Panama	BC052	NA	NA	NA	221	76613	1266857
S. procne	Panama	BC065	NA	NA	NA	204	77340	1266655
S. procne	Panama	BC067	NA	NA	NA	214	76570	1256680
S. procne	Panama	BC070	NA	NA	NA	189	85570	1275556
S. procne	Panama	BC072	NA	NA	NA	207	76500	1258792
S. procne	Panama	BC074	NA	NA	NA	183	77427	1257483
S. procne	Panama	BC076	NA	NA	NA	191	76590	1260126
S. procne	Panama	BC077	NA	NA	NA	193	85552	1264239
S. procne	Panama	BC078	NA	NA	NA	198	108280	1262927
S. procne	Panama	BC080	NA	NA	NA	293	31522	1226562
S. procne	Panama	BC081	NA	NA	NA	205	71162	1254085
S. procne	Panama	BC082	NA	NA	NA	217	60116	1252282
S. procne	Panama	BC083	NA	NA	NA	225	69442	1253093
S. procne	Panama	BC087	NA	NA	NA	189	129752	1267071
S. simplicius	Peru	BC001	165	65784	1229403	524	6181	473094
S. simplicius	Peru	BC002	163	65783	1229767	NA	NA	NA
S. simplicius	Peru	BC003	171	65782	1244925	431	20956	1149050
S. simplicius	Peru	BC004	159	65752	1220491	245	12634	241553
S. simplicius	Peru	BC005	159	48570	1215410	291	5592	262488
S. simplicius	Peru	BC006	169	38491	1200788	NA	NA	NA
S. simplicius	Peru	BC007	258	43797	1302889	358	27727	1272326
S. simplicius	Peru	BC008	164	49429	1223056	735	12573	780196
S. simplicius	Peru	BC009	170	65772	1231964	656	6557	638122
S. simplicius	Panama	BC018	172	38491	1195836	NA	NA	NA
S. simplicius	Panama	BC019	743	6837	878828	NA	NA	NA
S. simplicius	Panama	BC020	702	5531	671393	NA	NA	NA
S. simplicius	Panama	BC022	180	38493	1194277	NA	NA	NA
S. simplicius	Panama	BC023	169	63706	1212618	243	6274	227220
S. simplicius	Panama	BC024	169	57022	1212200	298	5836	248646
S. simplicius	Panama	BC025	183	46750	1203992	NA	NA	NA
S. simplicius	Panama	BC026	500	15876	1089218	NA	NA	NA
S. simplicius	Panama	BC027	174	38491	1210391	143	4919	147059
S. simplicius	Panama	BC028	181	38493	1193990	NA	NA	NA
S. simplicius	Peru	BC054	199	38440	1184462	NA	NA	NA
S. simplicius	Peru	BC057	520	10183	1032587	NA	NA	NA
S. simplicius	Peru	BC059	175	58933	1210038	NA	NA	NA
S. simplicius	Peru	BC061	159	65776	1208592	81	5789	115921
S. simplicius	Peru	BC062	162	55113	1205796	105	5480	129971
S. simplicius	Peru	BC063	162	58499	1215444	NA	NA	NA
S. simplicius	Peru	BC064	239	41925	1145959	NA	NA	NA
S. simplicius	Panama	BC066	192	47223	1189805	NA	NA	NA
S. simplicius	Panama	BC068	175	46767	1192315	NA	NA	NA
S. simplicius	Panama	BC069	516	17238	776309	NA	NA	NA
S. simplicius	Panama	BC071	153	49463	1203774	NA	NA	NA
S. simplicius	Panama	BC084	171	52319	1199762	NA	NA	NA
S. simplicius	Panama	BC085	160	53058	1223746	NA	NA	NA
S. simplicius	Panama	BC086	165	46238	1191756	NA	NA	NA
S. simplicius	Panama	BC089	176	41744	1197739	NA	NA	NA
