# Supplementary material for: Pervasive horizontal transmission of Wolbachia in natural populations of closely related and widespread tropical skipper butterflies
Source: BMC Microbiol. 2025 Jan 7;25:5. doi: 10.1186/s12866-024-03719-1 (PMC11706079; doi:10.1186/s12866-024-03719-1)
Supplement: Supplementary file 5 — Supplementary Material 5 [file 12866_2024_3719_MOESM5_ESM.xlsx]

## Sheet: Infection Summary - MLST
Summary table for the presence/absence of Wolbachia infection based on extracted MLST and wsp markers (Materials and Methods - Phylogenetic inference). This summary table was made based on the MLST_concatenated.phy alignment available at ZENODO.
Sample	Species	Population	coxA	fbpa	ftsz	gatB	hcpa	wsp
BC011	S. procne	Peru	1 (B)	1 (B)	1 (B)	0	1 (B)	1 (B)			Legend
BC039	S. procne	Panama	1 (B)	1 (B)	1 (B)	0	1 (B)	1 (B)		1	presence
BC040	S. procne	Panama	1 (B)	1 (B)	1 (B)	0	1 (B)	1 (B)		0	absence
BC041	S. procne	Panama	1 (B)	1 (B)	1 (B)	0	1 (B)	1 (B)		(A)	sequence is more closely related to strains in supergroup A of Wolbachia
BC042	S. procne	Panama	1 (B)	1 (B)	1 (B)	0	1 (B)	1 (B)		(B)	sequence is more closely related to strains in supergroup A of Wolbachia
BC043	S. procne	Panama	0	1 (B)	1 (B)	0	0	0		duplicated	sequence is duplicated for that marker and each one is related to one of the two supergroups of Wolbachia (A and B)
BC044	S. procne	Panama	1 (B)	1 (B)	1 (B)	1 (B)	0	1 (B)
BC045	S. procne	Panama	1 (B)	0	1 (B)	1 (B)	1 (B)	0
BC046	S. procne	Panama	1 (B)	1 (B)	0	0	0	0
BC047	S. procne	Panama	1 (B)	1 (B)	1 (B)	0	1 (B)	1 (B)
BC048	S. procne	Panama	1 (B)	1 (B)	1 (B)	0	1 (B)	1 (B)
BC049	S. procne	Panama	1 (B)	1 (B)	1 (B)	0	1 (B)	1 (B)
BC050	S. procne	Panama	1 (B)	1 (B)	1 (B)	0	1 (B)	1 (B)
BC051	S. procne	Panama	1 (B)	1 (B)	1 (B)	0	1 (B)	1 (B)
BC052	S. procne	Panama	1 (B)	1 (B)	1 (B)	0	1 (B)	1 (B)
BC065	S. procne	Panama	1 (B)	1 (B)	1 (B)	0	1 (B)	1 (B)
BC067	S. procne	Panama	1 (B)	1 (B)	1 (B)	0	1 (B)	0
BC070	S. procne	Panama	1 (B)	1 (B)	1 (B)	0	1 (B)	0
BC072	S. procne	Panama	1 (B)	1 (B)	1 (B)	0	1 (B)	1 (B)
BC074	S. procne	Panama	1 (B)	1 (B)	1 (B)	0	1 (B)	1 (B)
BC076	S. procne	Panama	1 (B)	1 (B)	1 (B)	0	1 (B)	0
BC077	S. procne	Panama	1 (B)	1 (B)	1 (B)	0	1 (B)	1 (B)
BC078	S. procne	Panama	1 (B)	1 (B)	1 (B)	0	1 (B)	0
BC080	S. procne	Panama	1 (B)	1 (B)	1 (B)	0	1 (B)	1 (B)
BC081	S. procne	Panama	1 (B)	1 (B)	1 (B)	0	1 (B)	1 (B)
BC082	S. procne	Panama	1 (B)	1 (B)	1 (B)	0	1 (B)	1 (B)
BC083	S. procne	Panama	1 (B)	1 (B)	1 (B)	0	1 (B)	1 (B)
BC087	S. procne	Panama	1 (B)	1 (B)	1 (B)	0	1 (B)	1 (B)
BC001	S. simplicius	Peru	1 (A)	1 (A)	1 (duplicated)	1 (duplicated)	1 (B)	1 (A)
BC002	S. simplicius	Peru	1 (A)	1 (A)	1 (A)	1 (A)	1 (A)	1 (A)
BC003	S. simplicius	Peru	1 (duplicated)	1 (duplicated)	1 (duplicated)	1 (duplicated)	1 (B)	1 (duplicated)
BC004	S. simplicius	Peru	1 (duplicated)	1 (A)	1 (A)	1 (A)	1 (A)	1 (A)
BC005	S. simplicius	Peru	1 (A)	1 (A)	1 (duplicated)	1 (A)	1 (A)	1 (A)
BC006	S. simplicius	Peru	1 (A)	1 (A)	1 (A)	1 (A)	1 (A)	1 (A)
BC007	S. simplicius	Peru	1 (duplicated)	1 (duplicated)	1 (duplicated)	1 (A)	1 (B)	1 (duplicated)
BC008	S. simplicius	Peru	1 (A)	1 (duplicated)	1 (duplicated)	1 (duplicated)	1 (B)	1 (duplicated)
BC009	S. simplicius	Peru	1 (A)	1 (A)	1 (A)	1 (duplicated)	1 (duplicated)	1 (duplicated)
BC017	S. simplicius	Panama	0	0	0	0	0	0
BC018	S. simplicius	Panama	1 (A)	1 (A)	1 (A)	1 (A)	1 (A)	1 (A)
BC019	S. simplicius	Panama	1 (A)	1 (A)	1 (A)	1 (A)	1 (A)	1 (A)
BC020	S. simplicius	Panama	1 (A)	1 (A)	1 (A)	1 (A)	1 (A)	1 (A)
BC021	S. simplicius	Panama	0	0	0	0	0	0
BC022	S. simplicius	Panama	1 (A)	1 (A)	1 (A)	1 (A)	1 (A)	1 (A)
BC023	S. simplicius	Panama	1 (duplicated)	1 (duplicated)	1 (A)	1 (duplicated)	1 (A)	1 (A)
BC024	S. simplicius	Panama	1 (duplicated)	1 (A)	1 (duplicated)	1 (A)	1 (duplicated)	1 (duplicated)
BC025	S. simplicius	Panama	1 (A)	1 (A)	1 (A)	1 (A)	1 (B)	1 (A)
BC026	S. simplicius	Panama	1 (A)	1(A)	1 (A)	1 (A)	1 (A)	1 (A)
BC027	S. simplicius	Panama	1 (A)	1 (duplicated)	1 (A)	1 (duplicated)	1 (duplicated)	1 (A)
BC028	S. simplicius	Panama	1 (A)	1 (A)	1 (A)	1 (A)	1 (A)	1 (A)
BC029	S. simplicius	Panama	0	0	0	0	0	0
BC054	S. simplicius	Peru	1 (A)	1	1 (A)	1 (A)	1 (A)	1 (A)
BC057	S. simplicius	Peru	1 (A)	1 (A)	1 (A)	1 (A)	1 (A)	1 (A)
BC059	S. simplicius	Peru	0	0	0	0	0	0
BC061	S. simplicius	Peru	1 (duplicated)	1 (A)	1 (A)	1 (A)	1 (A)	1 (A)
BC062	S. simplicius	Peru	1 (A)	1 (A)	1 (A)	1 (A)	1 (A)	1 (A)
BC063	S. simplicius	Peru	1 (A)	1 (duplicated)	1 (A)	1 (A)	1 (A)	1 (duplicated)
BC064	S. simplicius	Peru	1 (A)	1 (A)	1 (A)	1 (A)	1 (A)	1 (A)
BC066	S. simplicius	Panama	1 (A)	1 (A)	1 (A)	1 (A)	1 (A)	1 (A)
BC068	S. simplicius	Panama	1 (A)	1 (A)	1 (A)	1 (A)	1 (A)	1 (A)
BC069	S. simplicius	Panama	0	1 (A)	1 (A)	1 (A)	1 (A)	1 (A)
BC071	S. simplicius	Panama	1 (A)	1 (A)	1 (A)	1 (A)	1 (A)	1 (A)
BC084	S. simplicius	Panama	1 (A)	1 (A)	1 (A)	1 (A)	1 (A)	1 (A)
BC085	S. simplicius	Panama	1 (A)	1 (A)	1 (A)	1 (A)	1 (A)	1 (A)
BC086	S. simplicius	Panama	1 (A)	1 (A)	1 (A)	1 (A)	1 (A)	1 (A)
BC089	S. simplicius	Panama	1 (A)	1 (A)	1 (A)	1 (A)	1 (A)	1 (A)
BC010	S. tanna	Peru	0	0	0	0	0	0
BC030	S. tanna	Panama	0	0	0	0	0	0
BC031	S. tanna	Panama	0	0	0	0	0	0
BC032	S. tanna	Panama	0	0	0	0	0	0
BC033	S. tanna	Panama	0	0	0	0	0	0
BC034	S. tanna	Panama	0	0	0	0	0	0
BC035	S. tanna	Panama	0	0	0	0	0	0
BC036	S. tanna	Panama	0	0	0	0	0	0
BC037	S. tanna	Panama	0	0	0	0	0	0
BC038	S. tanna	Panama	0	0	0	0	0	0
BC058	S. tanna	Peru	0	0	0	0	0	0
BC073	S. tanna	Panama	0	0	0	0	0	0
BC079	S. tanna	Panama	0	0	0	0	0	0
BC088	S. tanna	Panama	0	0	0	0	0	0
BC012	S. teleus	Peru	0	0	0	0	0	0
BC013	S. teleus	Peru	0	0	0	0	0	0
BC014	S. teleus	Peru	0	0	0	0	0	0
BC015	S. teleus	Peru	0	0	0	0	0	0
BC016	S. teleus	Peru	0	0	0	0	0	0
BC053	S. teleus	Peru	0	0	0	0	0	0
BC055	S. teleus	Peru	0	0	0	0	0	0
BC056	S. teleus	Peru	0	0	0	0	0	0
BC060	S. teleus	Peru	0	0	0	0	0	0
BC075	S. teleus	Panama	0	0	0	0	0	0

## Sheet: Nuclear Loci Per Sample
Sample	Species	Population	Nuclear Loci Extracted Per Sample
BC001	S. simplicius	Peru	406
BC002	S. simplicius	Peru	406
BC003	S. simplicius	Peru	406
BC004	S. simplicius	Peru	402
BC005	S. simplicius	Peru	398
BC006	S. simplicius	Peru	403
BC007	S. simplicius	Peru	403
BC008	S. simplicius	Peru	402
BC009	S. simplicius	Peru	405
BC010	S. tanna	Peru	397
BC011	S. procne	Peru	402
BC012	S. teleus	Peru	406
BC013	S. teleus	Peru	402
BC014	S. teleus	Peru	402
BC015	S. teleus	Peru	406
BC016	S. teleus	Peru	400
BC017	S. simplicius	Panama	403
BC018	S. simplicius	Panama	404
BC019	S. simplicius	Panama	252
BC020	S. simplicius	Panama	152
BC021	S. simplicius	Panama	33
BC022	S. simplicius	Panama	406
BC023	S. simplicius	Panama	406
BC024	S. simplicius	Panama	406
BC025	S. simplicius	Panama	406
BC026	S. simplicius	Panama	398
BC027	S. simplicius	Panama	404
BC028	S. simplicius	Panama	399
BC029	S. simplicius	Panama	403
BC030	S. tanna	Panama	401
BC031	S. tanna	Panama	406
BC032	S. tanna	Panama	396
BC033	S. tanna	Panama	406
BC034	S. tanna	Panama	406
BC035	S. tanna	Panama	396
BC036	S. tanna	Panama	398
BC037	S. tanna	Panama	406
BC038	S. tanna	Panama	398
BC039	S. procne	Panama	406
BC040	S. procne	Panama	406
BC041	S. procne	Panama	405
BC042	S. procne	Panama	406
BC043	S. procne	Panama	163
BC044	S. procne	Panama	268
BC045	S. procne	Panama	210
BC046	S. procne	Panama	44
BC047	S. procne	Panama	401
BC048	S. procne	Panama	406
BC049	S. procne	Panama	406
BC050	S. procne	Panama	402
BC051	S. procne	Panama	406
BC052	S. procne	Panama	404
BC053	S. teleus	Peru	391
BC054	S. simplicius	Peru	394
BC055	S. teleus	Peru	398
BC056	S. teleus	Peru	394
BC057	S. simplicius	Peru	205
BC058	S. tanna	Peru	389
BC059	S. simplicius	Peru	397
BC060	S. teleus	Peru	390
BC061	S. simplicius	Peru	394
BC062	S. simplicius	Peru	394
BC063	S. simplicius	Peru	394
BC064	S. simplicius	Peru	400
BC065	S. procne	Panama	401
BC066	S. simplicius	Panama	397
BC067	S. procne	Panama	398
BC068	S. simplicius	Panama	397
BC069	S. simplicius	Panama	393
BC070	S. procne	Panama	403
BC071	S. simplicius	Panama	396
BC072	S. procne	Panama	396
BC073	S. tanna	Panama	388
BC074	S. procne	Panama	398
BC075	S. teleus	Panama	389
BC076	S. procne	Panama	405
BC077	S. procne	Panama	398
BC078	S. procne	Panama	400
BC079	S. tanna	Panama	395
BC080	S. procne	Panama	395
BC081	S. procne	Panama	405
BC082	S. procne	Panama	402
BC083	S. procne	Panama	403
BC084	S. simplicius	Panama	386
BC085	S. simplicius	Panama	402
BC086	S. simplicius	Panama	396
BC087	S. procne	Panama	399
BC088	S. tanna	Panama	401
BC089	S. simplicius	Panama	394
