# Supplementary material for: Pervasive horizontal transmission of Wolbachia in natural populations of closely related and widespread tropical skipper butterflies
Source: BMC Microbiol. 2025 Jan 7;25:5. doi: 10.1186/s12866-024-03719-1 (PMC11706079; doi:10.1186/s12866-024-03719-1)
Supplement: Supplementary file 7 — Supplementary Material 7 [file 12866_2024_3719_MOESM7_ESM.xlsx]

## Sheet: Sheet1
Summary of BUSCO v5.5.0 search for the set of contigs identified as Wolbachia in our samples. Bacteria_odb_10 was used as the reference dabatase for the search.
Species	Population	Sample	Complete BUSCOs	Single-Copy BUSCOs	Duplicated BUSCOs	Fragmented BUSCOs	Missing BUSCOs	Percentage Summary of Complete BUSCOs
S. procne	Peru	BC011	107	107	0	3	14	86.2903
S. procne	Panama	BC039	107	107	0	3	14	86.2903
S. procne	Panama	BC040	107	107	0	3	14	86.2903
S. procne	Panama	BC041	108	108	0	2	14	87.0968
S. procne	Panama	BC042	107	107	0	3	14	86.2903
S. procne	Panama	BC043	5	5	0	30	89	4.03226
S. procne	Panama	BC044	15	15	0	32	77	12.0968
S. procne	Panama	BC045	15	15	0	32	77	12.0968
S. procne	Panama	BC046	0	0	0	13	111	0
S. procne	Panama	BC047	107	107	0	3	14	86.2903
S. procne	Panama	BC048	107	107	0	3	14	86.2903
S. procne	Panama	BC049	107	107	0	3	14	86.2903
S. procne	Panama	BC050	107	107	0	3	14	86.2903
S. procne	Panama	BC051	107	107	0	3	14	86.2903
S. procne	Panama	BC052	106	104	2	4	14	85.4839
S. procne	Panama	BC065	107	107	0	3	14	86.2903
S. procne	Panama	BC067	106	106	0	3	15	85.4839
S. procne	Panama	BC070	107	107	0	3	14	86.2903
S. procne	Panama	BC072	107	107	0	3	14	86.2903
S. procne	Panama	BC074	107	107	0	3	14	86.2903
S. procne	Panama	BC076	107	107	0	3	14	86.2903
S. procne	Panama	BC077	107	107	0	3	14	86.2903
S. procne	Panama	BC078	107	107	0	3	14	86.2903
S. procne	Panama	BC080	97	97	0	8	19	78.2258
S. procne	Panama	BC081	107	107	0	3	14	86.2903
S. procne	Panama	BC082	107	107	0	3	14	86.2903
S. procne	Panama	BC083	102	102	0	6	16	82.2581
S. procne	Panama	BC087	107	107	0	3	14	86.2903
S. simplicius	Peru	BC001	101	99	2	9	14	81.4516
S. simplicius	Peru	BC002	102	102	0	7	15	82.2581
S. simplicius	Peru	BC003	96	50	46	14	14	77.4194
S. simplicius	Peru	BC004	100	99	1	9	15	80.6452
S. simplicius	Peru	BC005	101	101	0	9	14	81.4516
S. simplicius	Peru	BC006	98	98	0	8	18	79.0323
S. simplicius	Peru	BC007	104	25	79	8	12	83.871
S. simplicius	Peru	BC008	101	86	15	8	15	81.4516
S. simplicius	Peru	BC009	103	96	7	7	14	83.0645
S. simplicius	Panama	BC017	1	1	0	0	123	0.806452
S. simplicius	Panama	BC018	98	98	0	8	18	79.0323
S. simplicius	Panama	BC019	38	38	0	31	55	30.6452
S. simplicius	Panama	BC020	26	26	0	40	58	20.9677
S. simplicius	Panama	BC021	0	0	0	2	122	0
S. simplicius	Panama	BC022	97	97	0	7	20	78.2258
S. simplicius	Panama	BC023	100	97	3	7	17	80.6452
S. simplicius	Panama	BC024	100	99	1	7	17	80.6452
S. simplicius	Panama	BC025	101	101	0	7	16	81.4516
S. simplicius	Panama	BC026	68	68	0	19	37	54.8387
S. simplicius	Panama	BC027	99	99	0	9	16	79.8387
S. simplicius	Panama	BC028	98	98	0	8	18	79.0323
S. simplicius	Panama	BC029	0	0	0	0	124	0
S. simplicius	Peru	BC054	98	98	0	8	18	79.0323
S. simplicius	Peru	BC057	59	59	0	27	38	47.5806
S. simplicius	Peru	BC059	101	101	0	7	16	81.4516
S. simplicius	Peru	BC061	100	100	0	9	15	80.6452
S. simplicius	Peru	BC062	100	100	0	8	16	80.6452
S. simplicius	Peru	BC063	98	97	1	9	17	79.0323
S. simplicius	Peru	BC064	89	89	0	14	21	71.7742
S. simplicius	Panama	BC066	98	98	0	9	17	79.0323
S. simplicius	Panama	BC068	98	98	0	8	18	79.0323
S. simplicius	Panama	BC069	32	32	0	25	67	25.8065
S. simplicius	Panama	BC071	99	99	0	7	18	79.8387
S. simplicius	Panama	BC084	99	98	1	8	17	79.8387
S. simplicius	Panama	BC085	101	101	0	9	14	81.4516
S. simplicius	Panama	BC086	99	99	0	8	17	79.8387
S. simplicius	Panama	BC089	100	100	0	8	16	80.6452
S. tanna	Peru	BC010	0	0	0	3	121	0
S. tanna	Panama	BC030	0	0	0	1	123	0
S. tanna	Panama	BC031	0	0	0	0	124	0
S. tanna	Panama	BC032	0	0	0	1	123	0
S. tanna	Panama	BC033	0	0	0	1	123	0
S. tanna	Panama	BC034	0	0	0	6	118	0
S. tanna	Panama	BC035	0	0	0	0	124	0
S. tanna	Panama	BC036	0	0	0	0	124	0
S. tanna	Panama	BC037	0	0	0	2	122	0
S. tanna	Panama	BC038	0	0	0	2	122	0
S. tanna	Peru	BC058	0	0	0	0	124	0
S. tanna	Panama	BC073	0	0	0	0	124	0
S. tanna	Panama	BC079	0	0	0	0	124	0
S. tanna	Panama	BC088	0	0	0	0	124	0
S. teleus	Peru	BC012	0	0	0	2	122	0
S. teleus	Peru	BC013	2	2	0	6	116	1.6129
S. teleus	Peru	BC014	2	0	2	4	118	1.6129
S. teleus	Peru	BC015	0	0	0	0	124	0
S. teleus	Peru	BC016	1	1	0	2	121	0.806452
S. teleus	Peru	BC053	0	0	0	1	123	0
S. teleus	Peru	BC055	0	0	0	2	122	0
S. teleus	Peru	BC056	0	0	0	3	121	0
S. teleus	Peru	BC060	0	0	0	1	123	0
S. teleus	Panama	BC075	2	2	0	1	121	1.6129
