# Supplementary material for: Pervasive horizontal transmission of Wolbachia in natural populations of closely related and widespread tropical skipper butterflies
Source: BMC Microbiol. 2025 Jan 7;25:5. doi: 10.1186/s12866-024-03719-1 (PMC11706079; doi:10.1186/s12866-024-03719-1)
Supplement: Supplementary file 8 — Supplementary Material 8 [file 12866_2024_3719_MOESM8_ESM.xlsx]

## Sheet: Complete coverage summary
Summary of results of coverage analysis using Bowtie2 v2.4.2 and SAMtools v.1.14 to assess evenness of the coverage of Wolbachia reads filter from our WGS data against Supergroup A (NC_002978.6) Wolbachia genome and Supergroup B (NC_010981.1) Wolbachia genome.
Species	Population	Sample	Mapping calculated descriptors	Against Wolbachia Supergroup A (size = 1267782bp )				Against Wolbachia Supergroup B (size = 1482455bp )
S. simplicius	Peru	BC001	Number of Covered bases in Wolbachia genome	1242972				971611
			Mean Coverage	147.565				12.1846
			Percentage of bases covered in the Wolbachia genome	98.043				65.5407
S. simplicius	Peru	BC002	Number of Covered bases in Wolbachia genome	1242177				770931
			Mean Coverage	129.35				10.4071
			Percentage of of the Wolbachia genome	97.9803				52.0037
S. simplicius	Peru	BC003	Number of Covered bases in Wolbachia genome	1246711				1167289
			Mean Coverage	135.832				15.5991
			Percentage of of the Wolbachia genome	98.338				78.7403
S. simplicius	Peru	BC004	Number of Covered bases in Wolbachia genome	1241435				769712
			Mean Coverage	72.9371				6.26132
			Percentage of of the Wolbachia genome	97.9218				51.9214
S. simplicius	Peru	BC005	Number of Covered bases in Wolbachia genome	1238811				778921
			Mean Coverage	48.2805				4.12419
			Percentage of of the Wolbachia genome	97.7148				52.5426
S. simplicius	Peru	BC006	Number of Covered bases in Wolbachia genome	1235084				306929
			Mean Coverage	24.5609				1.96102
			Percentage of of the Wolbachia genome	97.4208				20.7041
S. simplicius	Peru	BC007	Number of Covered bases in Wolbachia genome	1246124				1259775
			Mean Coverage	86.7914				49.743
			Percentage of of the Wolbachia genome	98.2917				84.979
S. simplicius	Peru	BC008	Number of Covered bases in Wolbachia genome	1241511				1052563
			Mean Coverage	65.7086				7.18528
			Percentage of of the Wolbachia genome	97.9278				71.0013
S. simplicius	Peru	BC009	Number of Covered bases in Wolbachia genome	1242241				1021757
			Mean Coverage	84.697				8.31224
			Percentage of of the Wolbachia genome	97.9854				68.9233
S. tanna	Peru	BC010	Number of Covered bases in Wolbachia genome	658				1575
			Mean Coverage	0.00418684				0.0100947
			Percentage of of the Wolbachia genome	0.0519017				0.106243
S. procne	Peru	BC011	Number of Covered bases in Wolbachia genome	152883				1318172
			Mean Coverage	3.82692				36.2561
			Percentage of of the Wolbachia genome	12.0591				88.9182
S. teleus	Peru	BC012	Number of Covered bases in Wolbachia genome	1217				749
			Mean Coverage	0.00256274				0.00418967
			Percentage of of the Wolbachia genome	0.0959944				0.0505243
S. teleus	Peru	BC013	Number of Covered bases in Wolbachia genome	2886				2223
			Mean Coverage	0.0128043				0.0113191
			Percentage of of the Wolbachia genome	0.227642				0.149954
S. teleus	Peru	BC014	Number of Covered bases in Wolbachia genome	3756				3587
			Mean Coverage	0.0714602				0.0298586
			Percentage of of the Wolbachia genome	0.296265				0.241963
S. teleus	Peru	BC015	Number of Covered bases in Wolbachia genome	602				268
			Mean Coverage	0.00111376				0.0133792
			Percentage of of the Wolbachia genome	0.0474845				0.0180781
S. teleus	Peru	BC016	Number of Covered bases in Wolbachia genome	2944				2487
			Mean Coverage	0.0268153				0.0118911
			Percentage of of the Wolbachia genome	0.232217				0.167762
S. simplicius	Panama	BC017	Number of Covered bases in Wolbachia genome	2294				3829
			Mean Coverage	0.0357845				0.0401806
			Percentage of of the Wolbachia genome	0.180946				0.258288
S. simplicius	Panama	BC018	Number of Covered bases in Wolbachia genome	1236184				356873
			Mean Coverage	38.6639				3.24588
			Percentage of of the Wolbachia genome	97.5076				24.0731
S. simplicius	Panama	BC019	Number of Covered bases in Wolbachia genome	1184795				117345
			Mean Coverage	6.27667				0.46743
			Percentage of of the Wolbachia genome	93.4542				7.91559
S. simplicius	Panama	BC020	Number of Covered bases in Wolbachia genome	1115648				142584
			Mean Coverage	3.98076				0.356026
			Percentage of of the Wolbachia genome	88				9.6181
S. simplicius	Panama	BC021	Number of Covered bases in Wolbachia genome	131938				11563
			Mean Coverage	0.194613				0.0176552
			Percentage of of the Wolbachia genome	10.407				0.77999
S. simplicius	Panama	BC022	Number of Covered bases in Wolbachia genome	1237146				429745
			Mean Coverage	31.535				2.84654
			Percentage of of the Wolbachia genome	97.5835				28.9887
S. simplicius	Panama	BC023	Number of Covered bases in Wolbachia genome	1241846				774669
			Mean Coverage	152.814				12.6849
			Percentage of of the Wolbachia genome	97.9542				52.2558
S. simplicius	Panama	BC024	Number of Covered bases in Wolbachia genome	1241020				847106
			Mean Coverage	95.576				8.85169
			Percentage of of the Wolbachia genome	97.8891				57.1421
S. simplicius	Panama	BC025	Number of Covered bases in Wolbachia genome	1237175				402188
			Mean Coverage	53.5281				4.50042
			Percentage of of the Wolbachia genome	97.5858				27.1299
S. simplicius	Panama	BC026	Number of Covered bases in Wolbachia genome	1221340				208528
			Mean Coverage	9.41673				0.864832
			Percentage of of the Wolbachia genome	96.3368				14.0664
S. simplicius	Panama	BC027	Number of Covered bases in Wolbachia genome	1239170				615956
			Mean Coverage	79.6459				6.8043
			Percentage of of the Wolbachia genome	97.7431				41.5497
S. simplicius	Panama	BC028	Number of Covered bases in Wolbachia genome	1234695				207659
			Mean Coverage	28.9935				2.29114
			Percentage of of the Wolbachia genome	97.3902				14.0078
S. simplicius	Panama	BC029	Number of Covered bases in Wolbachia genome	8866				32637
			Mean Coverage	0.0669358				0.106583
			Percentage of of the Wolbachia genome	0.699332				2.20155
S. tanna	Panama	BC030	Number of Covered bases in Wolbachia genome	2567				4804
			Mean Coverage	0.0358137				0.0532866
			Percentage of of the Wolbachia genome	0.20248				0.324057
S. tanna	Panama	BC031	Number of Covered bases in Wolbachia genome	3039				2605
			Mean Coverage	0.0410883				0.0759612
			Percentage of of the Wolbachia genome	0.23971				0.175722
S. tanna	Panama	BC032	Number of Covered bases in Wolbachia genome	17543				11263
			Mean Coverage	0.040828				0.0414556
			Percentage of of the Wolbachia genome	1.38376				0.759753
S. tanna	Panama	BC033	Number of Covered bases in Wolbachia genome	6580				16197
			Mean Coverage	0.0385382				0.082818
			Percentage of of the Wolbachia genome	0.519017				1.09258
S. tanna	Panama	BC034	Number of Covered bases in Wolbachia genome	5987				12884
			Mean Coverage	0.0320994				0.0606069
			Percentage of of the Wolbachia genome	0.472242				0.869099
S. tanna	Panama	BC035	Number of Covered bases in Wolbachia genome	2336				6475
			Mean Coverage	0.0250777				0.0424708
			Percentage of of the Wolbachia genome	0.184259				0.436775
S. tanna	Panama	BC036	Number of Covered bases in Wolbachia genome	3800				3690
			Mean Coverage	0.024068				0.0440607
			Percentage of of the Wolbachia genome	0.299736				0.248911
S. tanna	Panama	BC037	Number of Covered bases in Wolbachia genome	5853				6509
			Mean Coverage	0.063705				0.114096
			Percentage of of the Wolbachia genome	0.461672				0.439069
S. tanna	Panama	BC038	Number of Covered bases in Wolbachia genome	5519				9025
			Mean Coverage	0.026682				0.0449734
			Percentage of of the Wolbachia genome	0.435327				0.608787
S. procne	Panama	BC039	Number of Covered bases in Wolbachia genome	173703				1305671
			Mean Coverage	5.54562				51.0987
			Percentage of of the Wolbachia genome	13.7013				88.0749
S. procne	Panama	BC040	Number of Covered bases in Wolbachia genome	191640				1317705
			Mean Coverage	7.81851				69.5466
			Percentage of of the Wolbachia genome	15.1162				88.8867
S. procne	Panama	BC041	Number of Covered bases in Wolbachia genome	154217				1296839
			Mean Coverage	3.42659				29.3495
			Percentage of of the Wolbachia genome	12.1643				87.4791
S. procne	Panama	BC042	Number of Covered bases in Wolbachia genome	154399				1303288
			Mean Coverage	4.50356				35.0142
			Percentage of of the Wolbachia genome	12.1787				87.9142
S. procne	Panama	BC043	Number of Covered bases in Wolbachia genome	61276				860177
			Mean Coverage	0.187159				1.83511
			Percentage of of the Wolbachia genome	4.83332				58.0238
S. procne	Panama	BC044	Number of Covered bases in Wolbachia genome	81283				1071231
			Mean Coverage	0.307507				2.87005
			Percentage of of the Wolbachia genome	6.41143				72.2606
S. procne	Panama	BC045	Number of Covered bases in Wolbachia genome	77081				1028609
			Mean Coverage	0.309708				2.75468
			Percentage of of the Wolbachia genome	6.07999				69.3855
S. procne	Panama	BC046	Number of Covered bases in Wolbachia genome	33658				459399
			Mean Coverage	0.0624745				0.648943
			Percentage of of the Wolbachia genome	2.65487				30.9891
S. procne	Panama	BC047	Number of Covered bases in Wolbachia genome	156842				1302679
			Mean Coverage	3.35272				29.5726
			Percentage of of the Wolbachia genome	12.3714				87.8731
S. procne	Panama	BC048	Number of Covered bases in Wolbachia genome	160449				1305562
			Mean Coverage	4.38127				37.1663
			Percentage of of the Wolbachia genome	12.6559				88.0676
S. procne	Panama	BC049	Number of Covered bases in Wolbachia genome	173857				1306609
			Mean Coverage	5.42855				43.8219
			Percentage of of the Wolbachia genome	13.7135				88.1382
S. procne	Panama	BC050	Number of Covered bases in Wolbachia genome	166826				1304491
			Mean Coverage	4.69107				39.6789
			Percentage of of the Wolbachia genome	13.1589				87.9953
S. procne	Panama	BC051	Number of Covered bases in Wolbachia genome	171866				1309661
			Mean Coverage	5.45051				48.5495
			Percentage of of the Wolbachia genome	13.5564				88.3441
S. procne	Panama	BC052	Number of Covered bases in Wolbachia genome	156817				1300769
			Mean Coverage	4.05638				34.9513
			Percentage of of the Wolbachia genome	12.3694				87.7442
S. teleus	Peru	BC053	Number of Covered bases in Wolbachia genome	669				357
			Mean Coverage	0.000847938				0.0037249
			Percentage of of the Wolbachia genome	0.0527693				0.0240817
S. simplicius	Peru	BC054	Number of Covered bases in Wolbachia genome	1232663				160125
			Mean Coverage	12.6434				0.921257
			Percentage of of the Wolbachia genome	97.2299				10.8013
S. teleus	Peru	BC055	Number of Covered bases in Wolbachia genome	1002				968
			Mean Coverage	0.0016028				0.00419642
			Percentage of of the Wolbachia genome	0.0790357				0.0652971
S. teleus	Peru	BC056	Number of Covered bases in Wolbachia genome	1167				1098
			Mean Coverage	0.00271182				0.00497486
			Percentage of of the Wolbachia genome	0.0920505				0.0740663
S. simplicius	Peru	BC057	Number of Covered bases in Wolbachia genome	1202544				206931
			Mean Coverage	10.8749				2.59628
			Percentage of of the Wolbachia genome	94.8542				13.9587
S. tanna	Peru	BC058	Number of Covered bases in Wolbachia genome	811				804
			Mean Coverage	0.00269762				0.0021714
			Percentage of of the Wolbachia genome	0.06397				0.0542344
S. simplicius	Peru	BC059	Number of Covered bases in Wolbachia genome	1238101				652113
			Mean Coverage	24.6619				2.72053
			Percentage of of the Wolbachia genome	97.6588				43.9887
S. teleus	Peru	BC060	Number of Covered bases in Wolbachia genome	321				424
			Mean Coverage	0.000287116				0.00591924
			Percentage of of the Wolbachia genome	0.0253198				0.0286012
S. simplicius	Peru	BC061	Number of Covered bases in Wolbachia genome	1236794				383620
			Mean Coverage	28.2056				2.62221
			Percentage of of the Wolbachia genome	97.5557				25.8773
S. simplicius	Peru	BC062	Number of Covered bases in Wolbachia genome	1235648				208802
			Mean Coverage	28.5124				2.15934
			Percentage of of the Wolbachia genome	97.4653				14.0849
S. simplicius	Peru	BC063	Number of Covered bases in Wolbachia genome	1236781				471527
			Mean Coverage	39.8724				4.77716
			Percentage of of the Wolbachia genome	97.5547				31.8072
S. simplicius	Peru	BC064	Number of Covered bases in Wolbachia genome	1230568				369486
			Mean Coverage	8.43564				0.883091
			Percentage of of the Wolbachia genome	97.0646				24.9239
S. procne	Panama	BC065	Number of Covered bases in Wolbachia genome	158267				1296778
			Mean Coverage	1.89988				16.409
			Percentage of of the Wolbachia genome	12.4838				87.475
S. simplicius	Peru	BC066	Number of Covered bases in Wolbachia genome	1233037				208331
			Mean Coverage	13.4417				1.09835
			Percentage of of the Wolbachia genome	97.2594				14.0531
S. procne	Panama	BC067	Number of Covered bases in Wolbachia genome	140942				1287174
			Mean Coverage	1.53537				12.9203
			Percentage of of the Wolbachia genome	11.1172				86.8272
S. simplicius	Peru	BC068	Number of Covered bases in Wolbachia genome	1234207				241667
			Mean Coverage	16.8305				1.40274
			Percentage of of the Wolbachia genome	97.3517				16.3018
S. simplicius	Peru	BC069	Number of Covered bases in Wolbachia genome	1117047				119736
			Mean Coverage	5.05787				0.387084
			Percentage of of the Wolbachia genome	88.1103				8.07687
S. procne	Panama	BC070	Number of Covered bases in Wolbachia genome	185732				1299358
			Mean Coverage	2.22449				18.811
			Percentage of of the Wolbachia genome	14.6502				87.6491
S. simplicius	Peru	BC071	Number of Covered bases in Wolbachia genome	1243086				599285
			Mean Coverage	26.4744				2.66237
			Percentage of of the Wolbachia genome	98.052				40.4252
S. procne	Panama	BC072	Number of Covered bases in Wolbachia genome	145284				1289236
			Mean Coverage	1.33835				12.4927
			Percentage of of the Wolbachia genome	11.4597				86.9663
S. tanna	Panama	BC073	Number of Covered bases in Wolbachia genome	5944				5015
			Mean Coverage	0.00605388				0.00636512
			Percentage of of the Wolbachia genome	0.46885				0.33829
S. procne	Panama	BC074	Number of Covered bases in Wolbachia genome	145236				1292266
			Mean Coverage	1.83446				16.1926
			Percentage of of the Wolbachia genome	11.4559				87.1707
S. teleus	Panama	BC075	Number of Covered bases in Wolbachia genome	4551				13837
			Mean Coverage	0.00643959				0.0151458
			Percentage of of the Wolbachia genome	0.358973				0.933384
S. procne	Panama	BC076	Number of Covered bases in Wolbachia genome	152045				1292581
			Mean Coverage	1.72629				15.2849
			Percentage of of the Wolbachia genome	11.993				87.1919
S. procne	Panama	BC077	Number of Covered bases in Wolbachia genome	139076				1292444
			Mean Coverage	1.93815				17.1834
			Percentage of of the Wolbachia genome	10.97				87.1827
S. procne	Panama	BC078	Number of Covered bases in Wolbachia genome	155312				1295650
			Mean Coverage	1.69509				15.1125
			Percentage of of the Wolbachia genome	12.2507				87.3989
S. tanna	Panama	BC079	Number of Covered bases in Wolbachia genome	3971				7689
			Mean Coverage	0.00607202				0.00966505
			Percentage of of the Wolbachia genome	0.313224				0.518667
S. procne	Panama	BC080	Number of Covered bases in Wolbachia genome	116794				1277337
			Mean Coverage	0.939135				8.22072
			Percentage of of the Wolbachia genome	9.21247				86.1636
S. procne	Panama	BC081	Number of Covered bases in Wolbachia genome	127459				1289770
			Mean Coverage	1.56789				14.418
			Percentage of of the Wolbachia genome	10.0537				87.0023
S. procne	Panama	BC082	Number of Covered bases in Wolbachia genome	131011				1289329
			Mean Coverage	1.32932				12.1768
			Percentage of of the Wolbachia genome	10.3339				86.9726
S. procne	Panama	BC083	Number of Covered bases in Wolbachia genome	150170				1288365
			Mean Coverage	1.18362				10.4263
			Percentage of of the Wolbachia genome	11.8451				86.9075
S. simplicius	Peru	BC084	Number of Covered bases in Wolbachia genome	1234329				397141
			Mean Coverage	16.437				1.60002
			Percentage of of the Wolbachia genome	97.3613				26.7894
S. simplicius	Peru	BC085	Number of Covered bases in Wolbachia genome	1241005				459714
			Mean Coverage	61.1956				5.03201
			Percentage of of the Wolbachia genome	97.8879				31.0103
S. simplicius	Peru	BC086	Number of Covered bases in Wolbachia genome	1233386				310192
			Mean Coverage	16.9343				1.47436
			Percentage of of the Wolbachia genome	97.2869				20.9242
S. procne	Panama	BC087	Number of Covered bases in Wolbachia genome	167069				1298768
			Mean Coverage	1.98518				17.8103
			Percentage of of the Wolbachia genome	13.1781				87.6093
S. tanna	Panama	BC088	Number of Covered bases in Wolbachia genome	8697				8500
			Mean Coverage	0.010027				0.0121643
			Percentage of of the Wolbachia genome	0.686001				0.573373
S. simplicius	Peru	BC089	Number of Covered bases in Wolbachia genome	1235639				376824
			Mean Coverage	15.7605				1.48681
			Percentage of of the Wolbachia genome	97.4646				25.4189

## Sheet: Average of covered bases
Species	Against Wolbachia Supergroup A (size = 1267782bp )	Against Wolbachia Supergroup B (size = 1482455bp )
S. simplicius	96.86	33.5
S. procne	11.22	83.16
S. tanna	0.42	0.45
S. teleus	0.16	0.19
S. simplicius - only specimens identified as double-infected by MLST concatenated phylogenetic inference (BC001, BC003, BC004, BC007, BC008, BC009, BC023, BC024, BC027, BC061, BC063)	NA	56.86
S. simplicius - excluding specimens identified as double-infected by MLST concatenated phylogenetic inference	NA	21.2
